# Supplementary material for: Research on the evaluation and impact trends of China’s skill talent ecosystem in the digital era – An analysis based on neural network models and PVAR models
Source: PLoS One. 2024 Jun 28;19(6):e0302909. doi: 10.1371/journal.pone.0302909 (PMC11213331; doi:10.1371/journal.pone.0302909)
Supplement: S1 Data — (XLS) [file pone.0302909.s001.xls]

## Sheet: Sheet5
id	Provinces	year	Digital Transformation	Service and Support Ecology	innovation ecology	kinetic ecology	potential ecology	ecological	Local financial expenditure on education	Local finance expenditure on science and technology	Number of effective invention patents of industrial enterprises above designated size	Employment in urban units of scientific research and technical services	Value added of secondary industry	Talent growth rate	economic contribution	Manufacturing workers	Manufacturing from average wage	Employed in urban units in the education sector	Number of students enrolled in specialized general higher education institutions	Number of graduates from secondary vocational schools with vocational qualifications	Number of full-time teachers in secondary vocational schools (institutions)
110000	Beijing	2013	0.287	5.991	6.89725	8.33526	6.43369	1.9188	681.18	234.67	16402	59.7	4168.3	19.2	26.5835	156.8	57862	46.1	10.71	6.06	0.72
110000	Beijing	2014	0.327	6.12692	6.9642	8.39683	6.48549	1.7916	742.05	282.71	18721	59.8	4433	-8.8	25.1875	176	63554.5	45.8	10.53	3.73	0.72
110000	Beijing	2015	0.382	6.20708	7.07895	8.39385	6.51885	1.70537	855.67	287.8	23749	59.3	4419.8	-8.8	26.4342	167.2	70452.5	47.3	9.79	2.83	0.7
110000	Beijing	2016	0.417	6.22174	7.24219	8.44801	6.57006	1.60062	887.37	285.78	28290	69	4665.8	-2.5	29.4558	158.4	77821	48.6	8.74	2.12	0.67
110000	Beijing	2017	0.49	6.38136	7.35706	8.52702	6.62527	1.52467	964.62	361.76	34497	71.2	5049.4	-10.9	32.3887	155.9	84862	50.6	7.76	1.8	0.63
110000	Beijing	2018	0.537	6.49354	7.46899	8.60839	6.69507	1.45541	1025.51	425.87	42851	71.7	5477.4	-15.2	37.7752	145	96455.5	55.8	7.4	1.34	0.61
110000	Beijing	2019	0.617	6.55401	7.51259	8.64249	6.74516	1.37091	1137.18	433.42	48656	68.9	5667.4	-70	43.6626	129.8	108336	57.6	7.41	0.94	0.6
110000	Beijing	2020	0.696	6.52789	7.49185	8.65109	6.77105	1.3131	1138.29	410.96	55261	58.2	5716.4	135.8	95.592	59.8	116083	58	7.28	0.78	0.58
120000	Tianjin	2013	0.105	5.33237	5.79975	8.39097	6.42256	1.63543	461.36	92.81	10191	10.7	4407.1	-2.1	22.5312	195.6	52929	18.9	16.67	3.19	0.69
120000	Tianjin	2014	0.125	5.46971	5.89229	8.43718	6.46562	1.59714	517.01	109	12263	10.7	4615.5	-5.3	23.8527	193.5	57509	17.4	17.66	2.89	0.67
120000	Tianjin	2015	0.15	5.51184	6.09515	8.40952	6.4919	1.56072	507.44	120.82	17422	11.3	4489.6	-8.9	23.8555	188.2	63970.5	18	17.87	2.46	0.65
120000	Tianjin	2016	0.174	5.52466	6.22105	8.38206	6.50118	1.5773	502.49	125.18	22021	11.5	4368	-22.2	24.3614	179.3	67608.5	18	17.66	2.66	0.65
120000	Tianjin	2017	0.187	5.41395	6.24547	8.42598	6.53107	1.52622	434.59	115.99	22346	11.9	4564.1	-15.8	29.0522	157.1	70774	18	17.29	2.36	0.61
120000	Tianjin	2018	0.219	5.38753	6.22017	8.4837	6.57501	1.53322	448.19	106.68	23407	10.8	4835.3	-2.2	34.2201	141.3	76216	18.4	17.27	2.5	0.58
120000	Tianjin	2019	0.274	5.42376	6.17617	8.50658	6.59729	1.54427	467.63	109.93	20856	11.1	4947.2	-74	35.5658	139.1	79641	20.2	17.95	2.29	0.58
120000	Tianjin	2020	0.298	5.43275	6.27902	8.47722	6.58665	1.50871	442.91	118.17	24945	11.4	4804.1	320.4	73.7957	65.1	79438.5	19.3	20.39	1.93	0.55
130000	Hebei	2013	0.092	5.31889	5.47264	9.32174	6.59088	3.2754	837.63	49.76	4049	14	11178.4	-34.7	28.9971	385.5	34576	89.7	52.9	23.35	4.42
130000	Hebei	2014	0.108	5.35264	5.59557	9.34809	6.63395	3.23376	868.87	51.32	4999	14.5	11476.9	25.2	32.7164	350.8	38321	89.9	49.85	20.93	4.42
130000	Hebei	2015	0.132	5.3829	5.82439	9.3518	6.66059	3.20873	1041.16	45.5	7740	14.8	11519.5	28.4	30.637	376	41356.5	89.1	49.66	19.31	4.39
130000	Hebei	2016	0.163	5.66361	6.13783	9.41998	6.70512	3.15708	1134.9	73.18	13074	16.4	12332.3	-4.1	30.4953	404.4	44151.5	88.1	50.74	15.2	4.49
130000	Hebei	2017	0.184	5.69359	6.12259	9.45548	6.75005	3.18956	1276.55	69.08	14750	14.1	12778	15.1	31.9211	400.3	48759.5	88.2	53.3	16.03	4.61
130000	Hebei	2018	0.213	5.7891	6.30295	9.4653	6.78025	3.21754	1385.59	77.04	18762	15.9	12904.1	17.2	31.0643	415.4	52863	87.9	56.8	16.7	4.66
130000	Hebei	2019	0.243	5.9226	6.38624	9.50254	6.81845	3.30929	1537.09	90.7	21487	16.4	13393.7	-334.1	30.9609	432.6	57114	96	65.11	18.5	4.85
130000	Hebei	2020	271	5.99902	6.49922	9.51762	6.84046	3.32846	1596.26	101.76	28135	15.7	13597.2	65.7	138.043	98.5	60100.5	83	73.03	19.86	5.03
140000	Shanxi	2013	0.088	5.21209	4.97747	8.80752	6.39383	2.70079	542.44	62.06	3008	7	6684.3	-0.4	40.7083	164.2	32015.5	52.4	28.62	12.91	2.54
140000	Shanxi	2014	0.107	5.11143	5.07491	8.76061	6.40391	2.69136	507.28	54.26	3505	7.3	6378	-4.9	38.9377	163.8	34583.5	52.7	29.13	12.29	2.51
140000	Shanxi	2015	0.133	5.0126	5.2098	8.5602	6.34845	2.67143	602.85	37.47	4468	7.5	5219.7	4.6	32.849	158.9	35780	51.7	28.83	11.55	2.54
140000	Shanxi	2016	0.153	4.97559	5.27947	8.53966	6.34847	2.64584	606.97	34.56	5350	7.2	5113.6	5.8	31.2758	163.5	36525	51.3	28.2	10.7	2.55
140000	Shanxi	2017	0.171	5.17391	5.37495	8.80016	6.46972	2.61324	620.67	50.25	6567	7.1	6635.3	-0.5	39.1926	169.3	40498	51.3	27.46	9.76	2.52
140000	Shanxi	2018	0.196	5.29161	5.48232	8.86425	6.52457	2.57507	668.03	59.08	7917	7.3	7074.5	5.4	41.9105	168.8	44778	50	26.26	9.68	2.34
140000	Shanxi	2019	0.217	5.30068	5.55147	8.91815	6.57558	2.6051	696.28	57.72	8619	7.7	7466.3	-116.3	42.8605	174.2	49443	55.2	28.62	9.15	2.32
140000	Shanxi	2020	0.239	5.39433	5.64938	8.94578	6.62475	2.60212	733.36	66.09	10218	7.9	7675.4	65.6	132.563	57.9	55742	54.7	31.46	8.16	2.36
150000	Neimengku	2013	0.09	4.78941	4.54173	8.49087	6.35707	2.18716	456.87	31.64	1444	6.1	4870.1	9.8	39.434	123.5	39353	35.1	16.92	7.17	1.48
150000	Neimengku	2014	0.104	4.83084	4.61956	8.53982	6.39649	2.12985	477.77	32.87	1660	6.2	5114.4	-18.3	38.3676	133.3	42177.5	35.4	17.16	5.65	1.46
150000	Neimengku	2015	0.13	4.93042	4.76267	8.56969	6.4192	2.15688	536.53	35.72	2175	6.3	5269.5	1.4	45.8217	115	43822.5	35.1	18.15	6.26	1.4
150000	Neimengku	2016	0.158	4.89823	4.90754	8.62691	6.45431	2.11228	554.97	32.38	3103	5.9	5579.8	-2.7	47.9364	116.4	45983	35.1	19.02	5.07	1.38
150000	Neimengku	2017	0.185	4.92392	5.0221	8.67834	6.49604	2.09747	561.85	33.67	3837	6	5874.3	-2.5	51.6649	113.7	49502.5	35.2	19.59	4.66	1.37
150000	Neimengku	2018	0.201	4.80835	4.9969	8.75391	6.56651	2.0162	576.33	26.05	3909	5.6	6335.4	2	56.973	111.2	56706	34.2	19.65	3.48	1.36
150000	Neimengku	2019	0.236	4.88148	5.27839	8.81924	6.59886	2.03011	609.97	28.49	5491	7	6763.1	-82	59.7447	113.2	58532	37.9	20.71	3.15	1.36
150000	Neimengku	2020	0.259	4.9712	5.253	8.83463	6.652	1.99602	642.17	32.38	5799	6.3	6868	381.6	220.128	31.2	67601.5	36	21.56	2.8	1.35
210000	liaoning	2013	0.134	5.64277	5.83496	9.12742	6.55215	2.57718	669.48	118.99	6923	16.9	9204.2	10.6	22.297	412.8	37385	59.1	29.22	8.35	2.08
210000	liaoning	2014	0.159	5.54704	5.96919	9.10928	6.57145	2.57353	604.49	108.82	9055	16.9	9038.8	-8.7	21.3481	423.4	40338.5	59.9	29.32	8.17	2.06
210000	liaoning	2015	0.193	5.3234	6.00659	9.02937	6.55995	2.53795	610.24	68.92	10372	15.9	8344.6	-55.8	20.122	414.7	42213	58	29.48	7.35	2.04
210000	liaoning	2016	0.204	5.28641	6.09241	8.97027	6.56315	2.50176	633.96	61.61	14188	13.8	7865.7	25	21.9161	358.9	45215	53.7	28.81	6.96	2.06
210000	liaoning	2017	0.22	5.26184	6.17344	9.02749	6.60296	2.45172	648.06	57.38	19028	12.1	8328.9	-10.6	21.6955	383.9	48117	50.3	27.86	6.29	2.06
210000	liaoning	2018	0.239	5.40054	6.14916	9.11041	6.66425	2.39306	653.88	75.05	21089	10.4	9049	-2.4	24.2406	373.3	53228	49	27.06	5.47	1.98
210000	liaoning	2019	0.268	5.42947	6.1595	9.15651	6.70834	2.43562	702.38	74.03	22848	9.8	9475.9	-268.5	25.5484	370.9	58018	51	34.43	5.05	1.92
210000	liaoning	2020	0.287	5.44734	6.30954	9.14856	6.73133	2.45967	741.15	72.71	28788	10.5	9400.9	81.3	91.8057	102.4	62656	52.7	42.87	4.39	1.89
220000	jilin	2013	0.085	4.83103	5.0404	8.18091	6.21242	2.12596	422.09	37.22	2985	8	3572.1	3.9	19.4453	183.7	34764	37.1	14.52	5.06	1.81
220000	jilin	2014	0.102	4.8025	4.80401	8.24404	6.2709	2.10209	407.1	36.45	1884	7.9	3804.9	9.2	20.282	187.6	38896	36.6	15.49	4.52	1.75
220000	jilin	2015	0.121	4.94588	4.94842	8.25265	6.28837	2.00405	477.57	41.39	2649	7.5	3837.8	-11	19.501	196.8	40637.5	36.1	16.14	3.19	1.63
220000	jilin	2016	147	4.96391	5.0791	8.26909	6.319	1.96386	499.7	41.01	3395	7.6	3901.4	-12	20.9978	185.8	43822.5	36.2	16.66	2.95	1.45
220000	jilin	2017	0.165	5.0387	5.10343	8.29292	6.36506	1.89338	508.09	46.84	3518	7.7	3995.5	-12.9	22.9891	173.8	49131	36.1	16.5	2.42	1.35
220000	jilin	2018	0.192	4.97894	5.21215	8.30684	6.40703	1.85938	513.82	41.1	4612	7.3	4051.5	-6.4	25.1802	160.9	54954	35.9	17.14	2.06	1.34
220000	jilin	2019	0.204	4.94192	5.27074	8.32719	6.44374	1.8849	500.53	39.18	4853	7.8	4134.8	-109.1	26.7625	154.5	60115.5	37.2	20.67	1.76	1.39
220000	jilin	2020	0.22	4.977	5.39857	8.37244	6.48062	1.86242	526.69	39.94	6696	7.3	4326.2	123	95.2907	45.4	64178	35.9	22.62	1.58	1.34
230000	heilongjiang	2013	0.08	4.93534	5.08734	8.55693	6.3132	2.34165	501.28	38.61	2342	11.2	5202.7	-9	30.8949	168.4	32295	45.2	20.8	7.23	1.72
230000	heilongjiang	2014	0.097	4.95085	5.23295	8.49134	6.31731	2.33031	505.94	39.46	3052	11.5	4872.4	-60.2	30.5671	159.4	34912.5	45.4	21.51	6.73	1.7
230000	heilongjiang	2015	0.115	5.0342	5.26646	8.27561	6.26199	2.27863	549.66	42.91	3351	11.2	3926.9	1.7	39.5857	99.2	36694	44.3	22.12	6.53	1.42
230000	heilongjiang	2016	0.141	5.0654	5.43283	8.2133	6.26733	2.23491	558.87	44.92	4716	11.1	3689.7	3.6	36.5679	100.9	39683.5	43	22.19	5.67	1.41
230000	heilongjiang	2017	0.166	5.09965	5.51447	8.16607	6.28207	2.19753	573.11	46.91	5760	10.7	3519.5	-3.6	33.6794	104.5	43483	41.8	21.6	5.16	1.41
230000	heilongjiang	2018	0.184	4.98823	5.33811	8.17075	6.32104	2.13116	544.38	39.52	4708	9.2	3536	-5.7	35.0446	100.9	48648	40.9	20.41	4.47	1.35
230000	heilongjiang	2019	0.21	5.03034	5.44461	8.19977	6.36163	1.91761	555.13	42.16	6232	8.6	3640.1	-67.2	38.2363	95.2	53377	39.6	23.61	1.82	1.26
230000	heilongjiang	2020	0.23	5.04649	5.37097	8.15579	6.37641	1.95556	562.42	42.98	8260	5.6	3483.5	365.6	124.411	28	58305.5	39.8	26.55	1.92	1.23
310000	shanghai	2013	0.215	6.03653	6.463	9.02238	6.61983	1.81612	679.54	257.66	20140	20.4	8286.5	1.5	21.0531	393.6	50874	29.5	14.2	4.06	0.84
310000	shanghai	2014	0.278	6.05713	6.66846	9.06338	6.67049	1.85608	695.63	262.29	27540	22.5	8633.3	-8.7	21.8509	395.1	56845	29.4	14.2	4.78	0.84
310000	shanghai	2015	0.313	6.12408	6.72464	9.03702	6.68997	1.80127	767.32	271.85	30815	22.5	8408.7	-20	21.7616	386.4	61876.5	29.1	14.44	3.86	0.83
310000	shanghai	2016	0.348	6.28426	6.8383	9.05605	6.73729	1.76393	840.97	341.71	37513	23.2	8570.2	-11.5	23.3903	366.4	69971	29.7	14.34	3.32	0.82
310000	shanghai	2017	0.376	6.36954	6.94066	9.16177	6.8058	1.74547	874.1	389.9	43416	24.6	9525.9	-19.6	26.8411	354.9	77315	30.8	13.88	3.11	0.81
310000	shanghai	2018	0.422	6.43875	7.03492	9.24578	6.86415	1.73195	917.99	426.37	47940	26.9	10360.8	-27.9	30.9001	335.3	84682	31.9	13.43	2.94	0.81
310000	shanghai	2019	0.488	6.43421	7.2388	9.22952	6.89377	1.77184	995.7	389.54	53559	36.2	10193.6	-176.9	33.1607	307.4	94069.5	40.1	13.53	2.69	0.82
310000	shanghai	2020	0.543	6.4576	7.25306	9.23888	6.9408	1.74133	1000.59	406.2	62147	32.1	10289.5	1949.3	78.8467	130.5	107314	38.1	14.07	2.47	0.8
320000	jiangsu	2013	0.222	6.49065	6.91381	10.2802	6.99882	3.36687	1434.99	302.59	52718	19.2	29149.4	65	14.0155	2079.8	45084	89.5	68.36	26.11	4.42
320000	jiangsu	2014	0.254	6.55336	7.13486	10.3433	7.04787	3.3454	1504.86	327.1	73252	21.5	31048.8	1.4	14.4763	2144.8	49035	94.6	68.6	23.06	4.33
320000	jiangsu	2015	0.304	6.692	7.219	10.4155	7.10038	3.32178	1746.22	371.96	85485	21.8	33371.8	28.1	15.5492	2146.2	53406.5	96	68.32	21.25	4.23
320000	jiangsu	2016	0.339	6.73098	7.3798	10.4643	7.14164	3.31257	1842.94	381.02	117912	21.8	35041.5	23	16.1162	2174.3	57563.5	95	67.69	21.19	4.17
320000	jiangsu	2017	0.39	6.82489	7.47145	10.5745	7.20011	3.29266	1979.57	428.01	140346	22	39124.1	-37.3	17.8055	2197.3	61441.5	94	67.09	19.67	4.23
320000	jiangsu	2018	0.447	6.92871	7.58042	10.6485	7.25345	3.27064	2055.56	507.31	176120	21.8	42129.4	-157.8	19.5044	2160	66960.5	92.1	68.5	17.92	4.25
320000	jiangsu	2019	0.501	7.02585	7.70627	10.6807	7.29224	3.33207	2213.84	572.04	180893	27.3	43507.5	-1548.1	21.7298	2002.2	72841.5	110.3	73.42	17.56	4.32
320000	jiangsu	2020	0.554	7.07825	7.8013	10.6971	7.32209	3.3599	2406.53	584.39	224512	26.6	44226.4	1078.8	97.3935	454.1	78370	108.8	84.06	17.26	4.35
330000	zhejiang	2013	0.22	6.05668	6.39866	9.80713	6.7974	3.0028	950.07	191.87	22578	16	18162.8	62.5	11.8487	1532.9	39540.5	68.4	37.22	19.71	3.28
330000	zhejiang	2014	0.254	6.13788	6.51357	9.8823	6.85831	3.01174	1030.99	207.99	28235	16.1	19580.7	92.8	12.2732	1595.4	44030	70.1	37.82	19.38	3.32
330000	zhejiang	2015	0.331	6.33369	6.57053	9.93337	6.90055	2.99233	1264.93	250.79	31642	16.1	20606.6	6.1	12.2063	1688.2	47490.5	70.9	38.28	17.36	3.35
330000	zhejiang	2016	0.37	6.3825	6.74287	9.97912	6.9453	2.98262	1300.03	269.04	38661	18.6	21571.3	24.4	12.7317	1694.3	51885.5	71.4	38.54	16.47	3.35
330000	zhejiang	2017	0.42	6.49046	6.87362	10.0539	6.99334	2.98115	1430.15	303.5	49158	19	23246.7	-78.1	13.5257	1718.7	55609.5	74.3	38.61	15.52	3.39
330000	zhejiang	2018	0.477	6.64984	6.92489	10.1389	7.05776	3.00668	1572.47	379.66	62341	16.6	25308.1	-6	15.4261	1640.6	61970.5	75.3	39.47	16.35	3.44
330000	zhejiang	2019	0.547	6.86098	7.06291	10.1773	7.10043	3.07646	1764.69	516.06	75770	18	26299.5	-1325.2	16.0893	1634.6	67777	87.6	43.85	16.16	3.56
330000	zhejiang	2020	0.587	6.84843	7.2088	10.1816	7.12236	3.10881	1881.09	472.13	93159	19.6	26413	62	85.3685	309.4	72074.5	90.9	48.75	15.55	3.65
340000	anhui	2013	0.082	5.64975	5.81638	9.23341	6.59258	3.14458	736.59	109.67	13582	8.3	10233.4	20.9	27.5536	371.4	37961.5	63.7	46.9	28.57	3.4
340000	anhui	2014	0.107	5.73758	6.12265	9.30407	6.64946	3.14732	743.07	129.59	21667	9.6	10982.6	22.5	27.9954	392.3	41953.5	64.7	47.55	29.71	3.21
340000	anhui	2015	0.147	5.87496	6.23962	9.29084	6.66562	3.1532	856.73	147.94	28568	9.2	10838.3	31.2	26.129	414.8	44623	64.4	50.72	30.35	3.03
340000	anhui	2016	0.167	6.18658	6.42436	9.35162	6.70775	3.13123	910.87	259.5	41791	9.1	11517.5	33.6	25.824	446	47649.5	64.6	50.63	29.41	2.86
340000	anhui	2017	0.191	6.24241	6.50101	9.44788	6.76146	3.07267	1014.91	260.41	49810	8.9	12681.2	47.4	26.4412	479.6	50844	63.6	49.8	24.72	2.78
340000	anhui	2018	0.233	6.35069	6.5842	9.55353	6.83344	3.00762	1113.26	294.81	56296	9.3	14094.4	3	26.7446	527	56771.5	64.1	47.42	20.22	2.73
340000	anhui	2019	0.271	6.52159	6.63613	9.6138	6.87533	3.08214	1222.21	377.95	54798	10.6	14970	-402.7	28.2453	530	60608	69.5	56.13	20.77	2.79
340000	anhui	2020	0.292	6.5269	6.78492	9.65961	6.9147	3.09583	1261.86	369.98	70467	11.1	15671.7	371.4	123.108	127.3	65152	66	65.84	19.08	2.88
350000	fujian	2013	0.15	5.22942	5.45587	9.37632	6.65041	2.58993	574.91	60.62	7119	7.7	11805.5	17.3	23.6725	498.7	39140	48.2	27.33	13.93	1.72
350000	fujian	2014	0.175	5.33182	5.63221	9.48532	6.71911	2.59664	634.6	67.4	9176	8.5	13165.1	24.1	25.5138	516	43131	50.1	27.07	13.98	1.71
350000	fujian	2015	0.211	5.48432	5.78957	9.52775	6.75564	2.5703	757.51	76.6	12424	8.6	13735.7	38.2	25.4318	540.1	46128	50.3	26.67	12.72	1.71
350000	fujian	2016	0.233	5.52821	5.9948	9.59449	6.80095	2.55367	789.11	80.28	18514	8.7	14683.7	22.3	25.3911	578.3	49431.5	52.1	25.72	12.2	1.67
350000	fujian	2017	0.264	5.66779	6.07457	9.69831	6.85991	2.52591	842.21	99.44	24222	7.8	16290	-16	27.1229	600.6	53179.5	53.1	25.35	11	1.65
350000	fujian	2018	0.305	5.78848	6.16741	9.84415	6.9409	2.51528	925.06	115.25	29543	7.7	18847.8	54.5	32.2405	584.6	58603	54.7	26.69	9.72	1.65
350000	fujian	2019	0.334	5.88461	6.26022	9.90676	6.9926	2.60936	968.54	133.41	34668	7.9	20065.5	-477	31.3965	639.1	64282.5	60.7	34.31	9.75	1.68
350000	fujian	2020	0.348	5.97287	6.418	9.91979	7.01712	2.61773	1031.57	149.44	44702	8.4	20328.8	149	125.409	162.1	68292.5	63.5	41	7.97	1.7
360000	jiangxi	2013	0.074	5.16733	4.74769	8.94402	6.45081	2.62203	664.53	46.32	2333	5.7	7661.9	34.8	24.6284	311.1	33137.5	45.8	38.06	12.63	1.63
360000	jiangxi	2014	0.09	5.31724	4.91563	9.0166	6.50939	2.63837	711.72	58.37	3383	5.5	8238.7	24	23.8182	345.9	36738	50.9	41.88	11.67	1.54
360000	jiangxi	2015	0.129	5.49542	5.10476	9.03213	6.54153	2.665	793.27	74.79	4765	5.7	8367.7	9.1	22.6215	369.9	39833	55.8	47.77	10.73	1.49
360000	jiangxi	2016	0.14	5.5821	5.33861	9.07481	6.58524	2.58917	848.88	83.12	6993	6.2	8732.5	-4.1	23.0409	379	43517.5	52	52	8.62	1.35
360000	jiangxi	2017	0.171	5.81736	5.5562	9.1532	6.64145	2.45197	940.57	120.09	10806	6.2	9444.6	2.7	25.1923	374.9	47627	53.4	51.77	5.26	1.25
360000	jiangxi	2018	0.198	5.97589	5.59537	9.21843	6.69805	2.63467	1054.41	147.09	11878	6.1	10081.2	21.8	26.6981	377.6	52876.5	55.6	50.95	10.25	1.3
360000	jiangxi	2019	0.229	6.12763	5.67696	9.28918	6.73909	2.70962	1148.5	182.92	13328	6.4	10820.3	-290.7	27.0914	399.4	55719	60.1	56.69	10.53	1.42
360000	jiangxi	2020	0.252	6.19317	5.89859	9.31333	6.76306	2.48887	1223.59	195.74	18715	7.1	11084.8	813.9	101.976	108.7	58446	61.6	63.18	3.47	1.56
370000	shandong	2013	0.135	6.12444	6.32208	10.0264	6.85684	3.52837	1399.67	149.14	18340	16.9	22615.9	12.1	24.5132	922.6	37953.5	120.1	76.31	29.28	5.02
370000	shandong	2014	0.161	6.13888	6.54144	10.0685	6.90713	3.54014	1461.05	147.06	26122	18.4	23588	10.5	25.2359	934.7	42315.5	120.3	83.57	28.49	4.93
370000	shandong	2015	0.199	6.25103	6.65907	10.1192	6.95225	3.53065	1690.62	159.05	33785	18	24814.9	37.7	26.2536	945.2	46053	117.2	92.48	25.65	4.89
370000	shandong	2016	0.247	6.31394	6.80689	10.149	6.99205	3.52353	1825.99	167	45917	17.8	25565	30.2	26.0098	982.9	50371.5	117.2	98.65	23.71	4.82
370000	shandong	2017	0.288	6.41064	6.92068	10.2008	7.03664	3.48789	1890	195.77	56076	18.3	26925.6	-20.1	26.5774	1013.1	54671.5	116.6	97.85	20.62	4.87
370000	shandong	2018	0.35	6.52703	6.95472	10.2228	7.07213	3.44347	2006.5	232.74	63496	17.3	27523.7	-54.9	27.7177	993	59491.5	113	97.26	18.07	4.83
370000	shandong	2019	0.374	6.69944	7.01358	10.2461	7.09604	3.46431	2156.14	305.76	67896	18.2	28171.8	-664.8	30.0307	938.1	62444.5	121.4	108.21	16.5	4.81
370000	shandong	2020	0.401	6.71639	7.14835	10.2616	7.11421	3.45061	2283.84	298.62	78926	20.5	28612.2	246.3	104.692	273.3	64928.5	129.1	115.45	13.46	4.92
410000	henan	2013	0.078	5.72404	5.73478	9.68006	6.64645	3.58706	1171.52	80	6470	14.8	15995.4	46.4	30.7841	519.6	28546.5	116.9	70.82	39.12	5.26
410000	henan	2014	0.097	5.74438	5.92237	9.74915	6.71174	3.54493	1201.38	81.25	8497	16.4	17139.6	30.5	30.282	566	32405.5	119	72.45	32.23	5.18
410000	henan	2015	0.127	5.7847	6.08895	9.79523	6.76167	3.56019	1271	83.25	11305	17.2	17947.9	42.7	30.0887	596.5	35946	125	77.14	30.69	5.17
410000	henan	2016	0.153	5.88431	6.27547	9.8515	6.80305	3.54259	1343.76	96.1	15863	17.8	18986.9	31.5	29.7042	639.2	38470	124.6	84.05	27.07	5.03
410000	henan	2017	0.171	6.11772	6.35752	9.94943	6.86229	3.54416	1493.11	137.94	19457	17.1	20940.3	-87.7	31.2216	670.7	41666.5	124.5	92.76	24.95	4.98
410000	henan	2018	0.203	6.23256	6.35945	10.0006	6.91296	3.52364	1664.67	155.67	23857	14	22038.6	3.2	37.8021	583	46089	119.5	100	22.95	4.82
410000	henan	2019	0.225	6.42683	6.59249	10.0448	6.95156	3.54317	1810.71	211.07	30245	17.6	23035.6	-370.6	39.2965	586.2	49508	121.5	112.25	21.97	4.77
410000	henan	2020	0.254	6.53941	6.70871	10.0378	6.97119	3.55546	1882.56	254.28	36500	18.4	22875.3	246.4	106.101	215.6	52878	129.6	124.15	20.24	4.61
420000	hubei	2013	0.099	5.44207	5.89547	9.37977	6.60782	2.96864	690.63	77.21	8745	15.1	11846.3	51.9	25.6413	462	34327.5	68.1	56.39	16.69	2.24
420000	hubei	2014	0.118	5.776	6.07514	9.47331	6.67128	2.88735	773.35	134.46	12444	15.2	13007.9	-32.5	25.3121	513.9	37818	69.4	55.48	12.3	2.19
420000	hubei	2015	0.151	5.93766	6.26504	9.51558	6.70971	2.85069	913.05	157.36	16965	16.3	13569.5	-16.7	28.1876	481.4	40682.5	73.9	54.68	10.76	2.06
420000	hubei	2016	0.178	6.10082	6.42233	9.58376	6.75883	2.80951	1047.37	190.11	23972	15.8	14527	-29.3	31.261	464.7	44035	72.9	54.13	9.3	2.07
420000	hubei	2017	0.197	6.23038	6.44173	9.6623	6.81222	2.8007	1101.35	234.27	25568	15.4	15713.9	-26.2	36.0907	435.4	47780	71.4	53.75	9.46	2.02
420000	hubei	2018	0.228	6.28207	6.57329	9.77417	6.88483	2.78712	1065.64	268.49	32421	15.8	17573.9	-10.3	42.947	409.2	53120	69.3	56.15	8.97	1.99
420000	hubei	2019	0.263	6.40553	6.68928	9.83751	6.93023	2.80059	1147.1	319.28	38000	17	18723.1	-268.9	46.9368	398.9	57134.5	70.6	60.73	8.34	2.05
420000	hubei	2020	0.288	6.37292	6.82133	9.74237	6.9261	2.85825	1192.02	287.85	49197	17.1	17023.9	171.1	130.953	130	62065	75.3	68.29	8.59	2.09
430000	hunan	2013	0.086	5.35601	5.88898	9.29778	6.59001	3.00424	809.45	55.46	10512	12.4	10913.8	19.9	36.2464	301.1	35321.5	72.2	44.9	20.59	2.48
430000	hunan	2014	0.106	5.40466	6.06663	9.37798	6.65068	2.98383	833.27	59.38	14415	12.9	11825.1	0.6	36.8383	321	39107	73.7	47.1	17.51	2.51
430000	hunan	2015	0.127	5.5136	6.14955	9.44665	6.69717	2.98721	928.54	66.26	19087	11.5	12665.7	-106.8	39.3834	321.6	41976	67.2	50.23	17.62	2.6
430000	hunan	2016	0.148	5.60424	6.2363	9.46823	6.71859	2.99052	1032.37	71.44	22315	11.7	12942	-1.4	60.2514	214.8	43807	67.7	53.69	16.84	2.56
430000	hunan	2017	0.168	5.76618	6.31296	9.50746	6.75767	3.00164	1115.33	91.42	26697	11.4	13459.8	-5.3	63.0731	213.4	47361	66.9	56.97	15.92	2.7
430000	hunan	2018	0.201	5.97301	6.41997	9.53994	6.80177	3.03651	1186.72	129.94	33659	11.2	13904.1	12.4	66.8145	208.1	52332	67.6	60.31	15.93	2.9
430000	hunan	2019	0.23	6.14691	6.59145	9.64223	6.85335	3.13341	1270.02	171.92	39642	13.4	15401.7	-123.8	69.849	220.5	55151	84.1	65.87	16.16	3.1
430000	hunan	2020	0.262	6.29299	6.58976	9.67644	6.91956	3.17938	1325.25	220.66	39805	13.3	15937.7	1739.4	164.816	96.7	65006.5	91.7	72.85	15.41	3.24
440000	guangdong	2013	0.264	6.65382	7.4337	10.2868	6.96724	3.49313	1744.59	344.94	97052	29.5	29343	85.8	15.9812	1836.1	40737.5	118.6	76.03	28.58	4.54
440000	guangdong	2014	0.311	6.55742	7.60702	10.3713	7.03564	3.49342	1808.97	274.33	126936	31.9	31930.4	48.9	16.614	1921.9	45963	124.5	79.6	26.15	4.52
440000	guangdong	2015	0.367	6.98294	7.81546	10.4316	7.0857	3.50201	2040.65	569.55	177047	34.7	33913.8	58.7	17.2081	1970.8	50288.5	125.5	81.56	26.32	4.5
440000	guangdong	2016	0.423	7.17966	7.92527	10.4773	7.12541	3.49275	2318.47	742.97	236918	32.3	35499.2	70.8	17.4916	2029.5	54121	125.6	81.61	25.44	4.48
440000	guangdong	2017	0.508	7.28392	8.04921	10.5594	7.17876	3.47741	2575.52	823.89	289238	33.9	38536.6	3.3	18.3481	2100.3	58507.5	127.5	82	23.25	4.52
440000	guangdong	2018	0.61	7.43836	8.16725	10.631	7.23623	3.47822	2792.9	1034.71	328467	37.8	41398.5	-108.8	19.6798	2103.6	64711.5	130.1	82.99	23.15	4.41
440000	guangdong	2019	0.701	7.56895	8.34628	10.6775	7.27302	3.49597	3210.51	1168.79	375515	47.3	43368.2	-1175.7	21.7406	1994.8	68980	162.4	89.42	18.52	4.4
440000	guangdong	2020	0.768	7.513	8.42565	10.6794	7.29928	3.55821	3510.56	955.73	435509	47.8	43450.2	-643.1	53.0463	819.1	74494.5	169.8	117.77	17.33	4.38
450000	guangxi	2013	0.079	5.20449	4.89226	8.45729	6.29497	2.78535	609.93	54.36	1889	9.4	4709.3	-1.2	26.7574	176	33780	61.8	32.54	16.73	2.05
450000	guangxi	2014	0.095	5.29311	5.08611	8.5459	6.35685	2.74986	660.53	59.93	2670	9.8	5145.6	0.2	29.4371	174.8	37222	61.9	34.59	13.7	2.04
450000	guangxi	2015	0.115	5.28812	5.23786	8.59249	6.40044	2.78583	789.69	49.63	3731	9.5	5391	-3.1	30.8057	175	40491	62	36.36	15.1	2.03
450000	guangxi	2016	0.138	5.28084	5.44362	8.63426	6.44046	2.79659	854.55	45.2	6010	8.9	5621	2	32.6992	171.9	43788	61.8	38.73	14.56	2.07
450000	guangxi	2017	0.149	5.4598	5.45227	8.7223	6.49539	2.79031	920.2	60.04	6557	8.3	6138.3	4.9	35.2979	173.9	47281.5	62.4	40.99	13.16	2.09
450000	guangxi	2018	0.185	5.50211	5.39576	8.8088	6.54806	2.76855	933.22	64.43	6846	7.1	6692.9	12.6	37.4323	178.8	50785.5	63.1	45.07	11.17	2.03
450000	guangxi	2019	0.224	5.6017	5.50522	8.86027	6.59319	2.84715	1014.52	72.33	8176	7.4	7046.4	-140.2	36.815	191.4	55231.5	68.7	55.37	11.38	2.04
450000	guangxi	2020	0.26	5.58032	5.60952	8.86905	6.62283	2.87993	1061.1	66.26	8667	8.6	7108.5	-22.6	138.838	51.2	59840	76.7	62.41	10.21	2.06
460000	hainan	2013	0.097	3.89458	3.60982	6.62127	5.69325	1.08542	174.57	13.83	683	2	750.9	-5.9	26.2552	28.6	34838.5	12.5	6.92	1.89	0.47
460000	hainan	2014	0.125	3.88755	3.9463	6.7172	5.75812	1.15505	175.95	13.53	1217	2.2	826.5	-0.3	36.4097	22.7	38451.5	12.9	7.59	2.16	0.48
460000	hainan	2015	0.164	3.92401	4.00842	6.78321	5.83373	1.13565	206.84	12.38	1378	2.2	882.9	-1.8	39.4152	22.4	45160	13	7.7	2.04	0.46
460000	hainan	2016	0.194	4.06006	4.07735	6.80683	5.85407	1.05023	214.24	15.69	1657	2.1	904	-0.5	43.8835	20.6	46881	13.1	7.72	1.5	0.44
460000	hainan	2017	0.201	3.96045	4.05265	6.90415	5.92078	1.06326	220.87	12.47	1656	2	996.4	0.8	49.5721	20.1	51957.5	13.2	7.52	1.61	0.44
460000	hainan	2018	0.222	4.11404	3.91521	6.95949	5.95594	0.942534	248.98	15.04	1258	2	1053.1	0.2	50.3876	20.9	54629.5	13.1	7.51	0.98	0.45
460000	hainan	2019	0.245	4.50791	4.02791	6.98823	5.99737	1.02072	273.5	30.1	1501	2.1	1083.8	-13.9	51.3649	21.1	60107.5	14.4	8.87	1.08	0.43
460000	hainan	2020	0.258	4.63206	4.22633	6.96158	6.00051	1.02299	295.84	35.67	1875	2.5	1055.3	205.4	146.569	7.2	62314.5	15.2	10.44	0.92	0.41
500000	chongqing	2013	0.099	4.86756	5.1655	8.69761	6.44376	2.34236	437.28	38.65	4792	6.4	5988.6	17.9	28.1684	212.6	41509.5	39.1	23.93	8.41	1.49
500000	chongqing	2014	0.126	4.89724	5.39254	8.82094	6.52609	2.41519	469.98	38.16	6272	7.7	6774.6	12	29.3909	230.5	46973	40.7	25.8	9.83	1.52
500000	chongqing	2015	0.159	5.05301	5.41609	8.88295	6.57788	2.41731	536.24	45.67	6328	8	7208	3.8	29.7237	242.5	51570	41.2	27.32	9.31	1.51
500000	chongqing	2016	0.19	5.1493	5.57482	8.95743	6.62929	2.39566	575.18	51.62	8585	8.1	7765.4	1.2	31.5282	246.3	55850	41.8	28.71	8.17	1.48
500000	chongqing	2017	0.216	5.2613	5.76769	9.04251	6.67711	2.39153	626.3	59.31	12472	8.2	8455	3	34.1616	247.5	59209	41.7	29.3	7.84	1.49
500000	chongqing	2018	0.252	5.37585	5.9393	9.08729	6.70794	2.3765	680.99	68.59	17579	8.2	8842.2	-12.3	35.2982	250.5	62101	42	30.03	7.2	1.48
500000	chongqing	2019	0.285	5.48151	5.92088	9.14761	6.74994	2.44884	728.26	79.23	18281	7.6	9392	-171.1	39.4291	238.2	66317.5	45.6	36.46	7.15	1.51
500000	chongqing	2020	310	5.52198	5.98835	9.20956	6.78687	2.46254	754.97	82.87	20650	7.7	9992.2	323	148.915	67.1	69636.5	41.4	42.73	6.96	1.54
510000	sichuan	2013	0.108	5.59249	6.05023	9.42697	6.64815	3.38287	1036.41	69.51	9043	19.9	12418.9	59.8	31.8352	390.1	36955.5	90.9	53.54	38.38	4.03
510000	sichuan	2014	0.136	5.68345	6.36145	9.47905	6.69465	3.44211	1056.91	81.76	15893	21.1	13082.7	-63.6	29.0791	449.9	40332.5	94.6	57.92	42.78	4.07
510000	sichuan	2015	0.178	5.85214	6.41012	9.4874	6.72357	3.42765	1252.33	96.69	17601	21	13192.5	-21.4	34.1509	386.3	43621	94.8	60.43	39.69	3.96
510000	sichuan	2016	0.21	5.89378	6.56889	9.50674	6.75565	3.41503	1301.85	101.09	24065	21.1	13450.1	-105.3	36.8597	364.9	47108	94.4	62.56	37.36	3.88
510000	sichuan	2017	0.243	5.95264	6.73925	9.58666	6.80307	3.38823	1389.2	106.57	32598	21.9	14569.2	-10.3	56.1217	259.6	50138.5	96	63.46	32.96	3.83
510000	sichuan	2018	0.286	6.14201	6.75283	9.68389	6.87678	3.36292	1461.78	147.91	35959	20.4	16056.9	8.7	64.4079	249.3	56752	96.1	65.15	29.29	3.79
510000	sichuan	2019	0.332	6.29228	6.65795	9.75196	6.91746	3.38395	1578.88	184.95	39658	15.3	17187.9	-118.6	66.6198	258	59900	104.4	71.76	26.91	3.75
510000	sichuan	2020	0.373	6.31628	6.83184	9.77401	6.9585	3.40666	1686.16	181.7	42114	20.4	17571.1	-40.2	126.048	139.4	66270.5	114.2	80.71	23.7	3.79
520000	guizhou	2013	0.073	4.9317	4.73259	8.0618	6.17758	2.29419	560.67	34.27	1985	6.5	3171	8.9	31.9657	99.2	35275.5	47.6	16.18	8.78	1.43
520000	guizhou	2014	0.085	5.12435	5.04755	8.18379	6.25115	2.39683	637.03	44.34	3146	7.7	3582.4	-5.1	33.1397	108.1	38936	51.1	18.7	9.36	1.63
520000	guizhou	2015	0.115	5.36113	5.17949	8.3007	6.32682	2.49441	772.91	58.68	4096	7.7	4026.7	2.2	39.0942	103	43467	53.7	21.92	10.28	1.78
520000	guizhou	2016	0.143	5.48803	5.29203	8.40485	6.40238	2.62793	843.54	69.3	5411	7.3	4468.7	3.6	42.4781	105.2	49132.5	54.3	27.23	14.04	1.77
520000	guizhou	2017	0.156	5.63936	5.39975	8.51136	6.45706	2.63416	901.96	87.72	6805	7.2	4970.9	-3	45.6884	108.8	52042.5	54.4	31.06	12.25	1.82
520000	guizhou	2018	0.182	5.76358	5.34421	8.61363	6.53235	2.62134	985.95	102.88	6544	6.7	5506.2	15.2	52.0435	105.8	58889	55.3	34.47	10.79	1.74
520000	guizhou	2019	0.21	5.85526	5.26139	8.69475	6.58134	2.61569	1067.62	114.13	7740	4.8	5971.5	-92.2	49.3512	121	62897	53.9	39.46	9.4	1.75
520000	guizhou	2020	0.23	5.8538	5.37552	8.73417	6.60666	2.63118	1073.34	113.19	8487	5.5	6211.6	162.7	215.681	28.8	65238.5	57.9	44.62	8.68	1.66
530000	yunnan	2013	0.079	5.14123	4.97557	8.51729	6.30366	2.60758	685.97	42.59	2280	9.2	5000.5	3.5	26.1123	191.5	32652.5	58	18.97	14.59	2.11
530000	yunnan	2014	0.098	5.13965	5.13643	8.58979	6.36624	2.56677	674.94	43.15	2865	10.1	5376.5	-40.9	27.5718	195	36641.5	59.9	19.78	11.4	2.13
530000	yunnan	2015	0.13	5.26294	5.36874	8.61099	6.39694	2.62378	767.46	48.56	4605	10	5491.7	13.4	35.6372	154.1	39333.5	60	22.86	12.37	2.13
530000	yunnan	2016	0.15	5.30848	5.49592	8.6565	6.44177	2.63205	871.14	46.86	5880	10.1	5747.4	9	34.3128	167.5	42993	59.8	25.53	11.38	2.15
530000	yunnan	2017	0.161	5.44213	5.56145	8.75113	6.50981	2.64279	998.33	53.42	6510	10.4	6317.8	3.5	35.7949	176.5	47969	59.4	29.2	10.36	2.17
530000	yunnan	2018	0.192	5.49429	5.53342	8.89117	6.59401	2.63484	1077.43	54.94	6466	9.9	7267.5	-11.7	40.375	180	53683	60.7	32.47	9.17	2.09
530000	yunnan	2019	0.229	5.52641	5.73203	8.99472	6.67098	2.70902	1069.85	59	10131	9.4	8060.4	-128	47.893	168.3	60975	63.4	39.33	10.14	2.01
530000	yunnan	2020	0.257	5.61569	5.71119	9.0225	6.69182	2.78476	1162.02	64.94	9515	9.6	8287.5	-34.6	205.645	40.3	63130.5	68.5	46.48	10.34	2.09
540000	xizang	2013	0.091	3.05121	1.78052	5.60138	5.42018	-0.413037	107.18	4.17	32	1.1	270.8	0.7	47.5088	5.7	42581	4.4	1.22	0.51	0.07
540000	xizang	2014	0.115	3.22126	1.93975	5.73754	5.50977	-0.573384	142.08	4.42	44	1.1	310.3	2.3	48.4844	6.4	48619	4.7	1.13	0.19	0.1
540000	xizang	2015	0.142	3.40393	2.34107	5.83423	5.60676	-0.43683	167.27	5.41	90	1.2	341.8	2.7	39.2874	8.7	59045	4.8	1.1	0.3	0.11
540000	xizang	2016	0.181	3.35219	2.46363	5.96717	5.70773	-0.718089	169.64	4.81	115	1.2	390.4	1.2	34.2456	11.4	69983	4.9	1.11	0.08	0.13
540000	xizang	2017	0.204	3.78236	2.28217	6.15188	5.80205	-0.783146	227.2	8.49	96	1	469.6	0.7	37.2698	12.6	77209	5.1	1.14	0.05	0.15
540000	xizang	2018	0.23	3.77086	2.09179	6.36767	5.92512	-0.697668	232.15	8.12	82	0.8	582.7	-2.4	43.812	13.3	90011	6.2	1.1	0.05	0.18
540000	xizang	2019	0.253	3.77914	2.61609	6.45457	5.95823	-0.592172	263.26	7.28	156	1.2	635.6	-9.2	58.3119	10.9	91137	5.4	1.07	0.09	0.18
540000	xizang	2020	0.275	3.90442	2.61018	6.68248	5.94554	-0.653256	273.89	8.99	185	1	798.3	176.5	469.588	1.7	69851.5	5.1	1.15	0.05	0.25
610000	Shanxi	2013	0.105	5.10177	5.7093	9.03813	6.48905	2.75825	710.11	38.02	5449	16.7	8418	6	47.2391	178.2	33827	58.5	39.03	14.73	1.84
610000	Shanxi	2014	0.128	5.17289	5.84266	9.10997	6.56119	2.72086	693.83	44.86	6675	17.8	9045	-10.4	49.1042	184.2	39089	59.6	39.38	12.9	1.76
610000	Shanxi	2015	0.158	5.33936	5.91518	9.067	6.57631	2.63734	758.07	57.28	7506	18.3	8664.6	-1.8	49.8539	173.8	42699	57.9	40.12	10.33	1.59
610000	Shanxi	2016	0.195	5.39171	6.12663	9.09454	6.6081	2.60123	777.53	62.01	11520	18.2	8906.5	2.3	51.782	172	45696	58.1	39.9	9.19	1.55
610000	Shanxi	2017	0.211	5.54653	6.26566	9.22169	6.6745	2.51618	828.25	79.34	14806	18.7	10114.1	11.4	58.027	174.3	49110.5	55.6	39.88	7.57	1.4
610000	Shanxi	2018	0.241	5.61929	6.2839	9.32503	6.73895	2.45916	871.44	87.22	16892	17	11215.3	6.3	60.3947	185.7	53735.5	55.1	38.07	6.37	1.4
610000	Shanxi	2019	0.278	5.56289	6.19873	9.37412	6.78303	2.46957	951.23	71.38	18774	12.9	11779.5	-116.3	61.3516	192	58394	61.4	42.88	5.18	1.43
610000	Shanxi	2020	0.304	5.46984	6.2992	9.33808	6.80191	2.52208	998.58	56.45	21932	13.5	11362.6	3.7	150.1	75.7	64065.5	64.9	48.78	5	1.52
620000	gansu	2013	0.076	4.45803	4.43345	7.89133	6.11987	2.24263	377.06	19.76	1028	6.9	2674	1.8	33.6776	79.4	35182	36.5	16.29	8.27	1.6
620000	gansu	2014	0.087	4.52336	4.54437	7.94566	6.1678	2.22496	401.26	21.16	1265	7	2823.3	2.1	34.7697	81.2	38474.5	38.1	16.39	7.43	1.58
620000	gansu	2015	0.116	4.80372	4.74353	7.8262	6.15148	2.21659	498.33	29.85	1884	7	2505.4	-1.6	30.0768	83.3	41284	38.9	15.96	7.32	1.56
620000	gansu	2016	0.142	4.78746	4.86297	7.81742	6.17691	2.18522	548.95	26.23	2427	6.9	2483.5	0.5	30.3978	81.7	44950.5	38.7	16.55	6.34	1.54
620000	gansu	2017	0.159	4.79626	4.94802	7.83035	6.20578	2.15617	567.35	25.83	2796	7.1	2515.8	-2.6	30.6058	82.2	48387	38.2	17.37	6.08	1.38
620000	gansu	2018	0.184	4.81659	4.9726	7.92357	6.2733	2.12496	592.96	25.74	3208	6.5	2761.6	0.9	34.6935	79.6	53977.5	35.6	19.06	5.1	1.42
620000	gansu	2019	0.211	4.91797	5.01121	7.95942	6.30032	2.16815	636.05	29.39	3413	6.6	2862.4	-52.2	35.5578	80.5	56475	39.2	22.8	4.77	1.37
620000	gansu	2020	0.228	4.98234	5.14308	7.95578	6.31928	2.19369	662.99	32.07	4017	7.3	2852	-2.1	100.777	28.3	59997.5	40.8	27.36	4.23	1.37
630000	qinghai	2013	0.086	3.46352	3.07796	6.52356	5.67514	0.423096	121.51	8.39	205	2.3	681	-1.7	25.9924	26.2	36383	7.6	1.74	1.58	0.26
630000	qinghai	2014	0.103	3.69634	3.16912	6.572	5.72637	0.394838	156.31	10.39	246	2.3	714.8	-3.2	29.1755	24.5	40421	7.4	1.86	1.41	0.25
630000	qinghai	2015	0.14	3.75631	3.19529	6.63476	5.74798	0.418667	163.19	11.22	271	2.2	761.1	0.6	35.7324	21.3	40504.5	7.6	2.2	1.33	0.24
630000	qinghai	2016	0.167	3.76626	3.38113	6.76585	5.81929	0.451462	171.36	10.9	393	2.2	867.7	1	39.621	21.9	44003.5	7.7	2.57	1.23	0.25
630000	qinghai	2017	0.18	3.85686	3.41094	6.88316	5.88315	0.48437	187.51	11.94	399	2.3	975.7	0.1	42.607	22.9	47396	7.6	2.95	1.29	0.24
630000	qinghai	2018	211	3.92163	3.5573	6.99732	5.94751	0.501645	199.1	12.8	559	2.2	1093.7	0.2	47.5522	23	51288.5	7.8	3.08	1.29	0.24
630000	qinghai	2019	0.235	3.86938	3.61055	7.0509	5.99088	0.490907	221.37	10.37	760	1.8	1153.9	-14.6	49.7371	23.2	55367.5	8.6	3.11	1.11	0.24
630000	qinghai	2020	0.259	3.87111	3.83006	7.04194	6.03619	0.370156	218.14	10.56	1061	2	1143.6	18.3	132.977	8.6	63999	8.4	3.16	0.72	0.23
640000	ningxia	2013	0.082	3.54813	3.14745	6.96555	5.83251	0.723708	112.95	10.69	387	1.4	1059.5	2.4	39.3866	26.9	37495.5	8.8	3.71	2.13	0.26
640000	ningxia	2014	0.101	3.63287	3.42559	7.01544	5.88475	0.765166	122.68	11.66	675	1.4	1113.7	0.9	38.0102	29.3	41722.5	8.9	3.98	2.41	0.25
640000	ningxia	2015	0.124	3.90361	3.60835	7.01822	5.91119	0.680598	142.51	17.25	908	1.5	1116.8	-1.2	36.9801	30.2	45042.5	9.3	4.04	1.62	0.25
640000	ningxia	2016	0.153	3.96617	3.79965	7.07302	5.94036	0.712644	152.57	18.26	1248	1.6	1179.7	1.6	40.6793	29	46539.5	8.9	4.09	1.76	0.27
640000	ningxia	2017	0.173	4.19013	3.90182	7.2485	6.01965	0.756958	170.65	25.55	1633	1.5	1406	-5.9	45.9477	30.6	49535	8.9	4.25	1.95	0.28
640000	ningxia	2018	0.2	4.33275	3.99759	7.30526	6.0641	0.707688	170.47	34.02	2282	1.3	1488.1	-0.6	60.247	24.7	53479	9	4.42	1.47	0.29
640000	ningxia	2019	0.216	4.31578	4.1328	7.36966	6.1289	0.759494	179.33	31.26	2777	1.4	1587.1	-14.8	65.8548	24.1	60902	9.6	5.08	1.38	0.31
640000	ningxia	2020	0.233	4.33427	4.28907	7.38337	6.16484	0.749026	208.42	27.91	3126	1.7	1609	77.5	173.011	9.3	66912.5	10.3	5.73	1.13	0.3
650000	xinjiang	2013	0.092	4.98151	4.20786	8.15476	6.26935	1.94515	532.67	39.85	695	6.5	3479.9	6.8	40.091	86.8	42331.5	37	12.71	5.09	1
650000	xinjiang	2014	0.109	5.01903	4.45004	8.25044	6.33935	1.985	567.2	40.34	1111	6.6	3829.3	3.8	40.9113	93.6	47458	37.9	13.53	5.53	0.99
650000	xinjiang	2015	0.137	5.10142	4.60212	8.145	6.31581	1.96948	647.93	41.64	1553	6.4	3446.1	6.9	35.3809	97.4	49139.5	38.4	14.28	4.86	0.99
650000	xinjiang	2016	0.161	5.15264	4.73604	8.145	6.32483	1.94974	664.52	44.98	2030	6.4	3446.1	3.5	33.0403	104.3	50488	39.1	15.09	4.26	0.97
650000	xinjiang	2017	0.172	5.16981	4.84513	8.31781	6.40333	2.00988	722.59	42.81	2565	6.3	4096.2	3.5	37.9981	107.8	53753.5	40	16.62	4.76	0.98
650000	xinjiang	2018	0.213	5.22209	4.97941	8.44617	6.47083	2.08629	812.88	42.25	3252	6.5	4657.2	23.6	41.8437	111.3	57890.5	46.1	18.12	4.71	1.07
650000	xinjiang	2019	0.226	5.23471	5.00204	8.47312	6.49228	2.13249	863.07	40.81	3351	6.6	4784.4	-102.1	35.4663	134.9	60097	51.9	21.62	3.73	1.21
650000	xinjiang	2020	0.254	5.26551	5.16578	8.46474	6.50807	2.14998	908.11	41.25	4580	6.7	4744.5	-32.8	144.649	32.8	63542.5	51.6	24.82	3.72	1.14
